# Supplementary material for: Cardiomyocyte-Targeting Peptide to Deliver Amiodarone
Source: Pharmaceutics. 2023 Aug 9;15(8):2107. doi: 10.3390/pharmaceutics15082107 (PMC10459552; doi:10.3390/pharmaceutics15082107)
Supplement: Supplementary file 1 [file pharmaceutics-15-02107-s001.zip]

Archive with 1 entries (1 files):
- pharmaceutics-2543326-supplementary.pdf
